# Supplementary material for: Chemical and Biological Aspects of Different Species of the Genus Clinanthus Herb. (Amaryllidaceae) from South America
Source: Molecules. 2023 Jul 14;28(14):5408. doi: 10.3390/molecules28145408 (PMC10385320; doi:10.3390/molecules28145408)
Supplement: Supplementary file 1 [file molecules-28-05408-s001.zip]

Archive with 1 entries (1 files):
- molecules-2464573-supplementary.pdf
